# Supplementary material for: A new species of genus Hoplocryptus Thomson (Hymenoptera, Ichneumonidae, Cryptinae) and a key to species from Oriental and Eastern Palaearctic regions
Source: Zookeys. 2019 Jul 22;865:21–9. doi: 10.3897/zookeys.865.35094 (PMC6663930; doi:10.3897/zookeys.865.35094)
Supplement: XML Treatment for Hoplocryptus [file zookeys.865.35094-treatment1.xml]

<!DOCTYPE tp:taxon-treatment
  PUBLIC "-//TaxonX//DTD Taxonomic Treatment Publishing DTD v0 20100105//EN" "tax-treatment-NSO.dtd">
<tp:taxon-treatment xmlns:tp="http://www.plazi.org/taxpub"><tp:treatment-meta><kwd-group><label>Taxon classification</label><kwd><named-content xmlns:xlink="http://www.w3.org/1999/xlink" content-type="kingdom">Animalia</named-content></kwd><kwd><named-content xmlns:xlink="http://www.w3.org/1999/xlink" content-type="order">Hymenoptera</named-content></kwd><kwd><named-content xmlns:xlink="http://www.w3.org/1999/xlink" content-type="family">Ichneumonidae</named-content></kwd></kwd-group><mixed-citation publication-type="journal"><person-group><name><surname>Wang</surname><given-names>Xi-Nan</given-names></name><name><surname>Sheng</surname><given-names>Mao-Ling</given-names></name><name><surname>Schwarz</surname><given-names>Martin</given-names></name></person-group><article-title>A new species of genus <italic><tp:taxon-name><tp:taxon-name-part taxon-name-part-type="genus" reg="Hoplocryptus">Hoplocryptus</tp:taxon-name-part></tp:taxon-name></italic> Thomson (<tp:taxon-name><tp:taxon-name-part taxon-name-part-type="order">Hymenoptera</tp:taxon-name-part></tp:taxon-name>, <tp:taxon-name><tp:taxon-name-part taxon-name-part-type="family">Ichneumonidae</tp:taxon-name-part></tp:taxon-name>, <tp:taxon-name><tp:taxon-name-part taxon-name-part-type="subfamily">Cryptinae</tp:taxon-name-part></tp:taxon-name>) and a key to species from Oriental and Eastern Palaearctic regions</article-title><source>Zookeys</source><day>22</day><month>7</month><year>2019</year><volume>865</volume><fpage>21</fpage><lpage>29</lpage><pub-id pub-id-type="doi">10.3897/zookeys.865.35094</pub-id></mixed-citation></tp:treatment-meta><tp:nomenclature><tp:taxon-name>
            <object-id xmlns:xlink="http://www.w3.org/1999/xlink" content-type="arpha" xlink:type="simple">b59a0f93-d6bd-40fc-95c8-7764100666e4</object-id>
            <tp:taxon-name-part taxon-name-part-type="genus" reg="Hoplocryptus">Hoplocryptus</tp:taxon-name-part>
          </tp:taxon-name><tp:taxon-authority>Thomson, 1873</tp:taxon-authority><tp:nomenclature-citation-list><tp:nomenclature-citation><tp:taxon-name>
                <tp:taxon-name-part taxon-name-part-type="genus" reg="Hoplocryptus">Hoplocryptus</tp:taxon-name-part>
              </tp:taxon-name><comment>Thomson, 1873: 508.</comment></tp:nomenclature-citation></tp:nomenclature-citation-list></tp:nomenclature><tp:treatment-sec sec-type="Type-species" id="SECID0E1IAC"><title>Type-species.</title><p><italic><tp:taxon-name><tp:taxon-name-part taxon-name-part-type="genus" reg="Hoplocryptus">Hoplocryptus</tp:taxon-name-part><tp:taxon-name-part taxon-name-part-type="species" reg="binotatulus">binotatulus</tp:taxon-name-part></tp:taxon-name></italic> Thomson, 1873 (= <italic><tp:taxon-name><tp:taxon-name-part taxon-name-part-type="genus" reg="Hoplocryptus"/><tp:taxon-name-part taxon-name-part-type="species" reg="murarius">murarius</tp:taxon-name-part></tp:taxon-name></italic> Börner, 1782).</p></tp:treatment-sec><tp:treatment-sec sec-type="diagnosis" id="SECID0EVJAC"><title>Diagnosis.</title><p>Ventral margin of clypeus with a more or less distinct tooth or tubercle (rarely somewhat paired). Mesoscutum with distinct punctation on a polished or subpolished background. Fore wing with sides of areolet subparallel or moderately narrowed anteriorly. Often both transverse carinae of propodeum entirely developed. Dorsolateral carina of first metasomal tergite usually distinct basal of spiracle (best seen in dorsal or dorsolateral view), its postpetiole rather weakly convex dorsally and not or only rather weakly wider than petiole. Second tergite with distinct and usually <!--PageBreak -->moderate sized punctures. Ovipositor compressed and its tip with rather regular and subvertical ridges on lower valve.</p></tp:treatment-sec><tp:treatment-sec sec-type="remarks" id="SECID0E4JAC"><title>Remarks.</title><p>This genus morphologically resembles <italic><tp:taxon-name><tp:taxon-name-part taxon-name-part-type="genus" reg="Aritranis">Aritranis</tp:taxon-name-part></tp:taxon-name></italic> in having sides of areolet parallel or moderately convergent anteriorly, 2m-cu straight or more or less sinuate, hind wing with M+Cu moderately to strongly arched, lateral longitudinal carina of propodeum absent, first metasomal segment without a lateral tooth basally and with its spiracle at or not very far behind its mid-length; but it can be distinguished from the latter by its dorsolateral carina of first metasomal tergite usually distinct basad of spiracle (best seen in dorsal or dorsolateral view), its postpetiole rather weakly convex dorsally, ventral margin of clypeus with a more or less distinct tooth (rarely paired teeth). Hosts are aculeate <tp:taxon-name><tp:taxon-name-part taxon-name-part-type="order">Hymenoptera</tp:taxon-name-part></tp:taxon-name>. <italic><tp:taxon-name><tp:taxon-name-part taxon-name-part-type="genus" reg="Aritranis">Aritranis</tp:taxon-name-part></tp:taxon-name></italic>: dorsolateral carina of first gastral tergite absent (or more rarely indistinct) basal of spiracle, postpetiole rather distinctly convex dorsally, ventral margin of clypeus without a tooth, except in the <italic><tp:taxon-name><tp:taxon-name-part taxon-name-part-type="genus" reg="Aritranis">Aritranis</tp:taxon-name-part><tp:taxon-name-part taxon-name-part-type="species" reg="nigripes">nigripes</tp:taxon-name-part></tp:taxon-name></italic> group. Hosts are <tp:taxon-name><tp:taxon-name-part taxon-name-part-type="order">Lepidoptera</tp:taxon-name-part></tp:taxon-name> and <tp:taxon-name><tp:taxon-name-part taxon-name-part-type="order">Coleoptera</tp:taxon-name-part></tp:taxon-name> as far as known.</p><sec sec-type="Key to the species of Hoplocryptus known from the Oriental and Eastern Palaearctic Regions (Female only)" id="SECID0ELLAC"><title>Key to the species of <italic><tp:taxon-name><tp:taxon-name-part taxon-name-part-type="genus" reg="Hoplocryptus">Hoplocryptus</tp:taxon-name-part></tp:taxon-name></italic> known from the Oriental and Eastern Palaearctic Regions (Female only)</title><p>This key does not include <italic><tp:taxon-name><tp:taxon-name-part taxon-name-part-type="genus" reg="Hoplocryptus">H.</tp:taxon-name-part><tp:taxon-name-part taxon-name-part-type="species" reg="egregius">egregius</tp:taxon-name-part></tp:taxon-name></italic> (Kokujev, 1909) as its female is unknown.</p><table-wrap content-type="key" position="anchor" orientation="portrait"><table id="TID0EAFAC" rules="all"><tbody><tr><td rowspan="1" colspan="1">1</td><td rowspan="1" colspan="1">Clypeus with broad, blunt apical median tooth which has often a slight depression medially. Distance from vein 2rs-m to 2m-cu shorter than distance from 2m-cu to 3rs-m. Scutellum and median portion of hind tarsus often white. Tergites 2 and 3 red</td><td rowspan="1" colspan="1">
                      <bold><italic><tp:taxon-name><tp:taxon-name-part taxon-name-part-type="genus" reg="Hoplocryptus">H.</tp:taxon-name-part><tp:taxon-name-part taxon-name-part-type="species" reg="confector">confector</tp:taxon-name-part></tp:taxon-name></italic> (Gravenhorst)</bold>
                    </td></tr><tr><td rowspan="1" colspan="1">–</td><td rowspan="1" colspan="1">Clypeus with a narrow and pointed tooth, more rarely the tooth is somewhat blunt, tooth never with a depression medially. Differ often in other characters</td><td rowspan="1" colspan="1">
                      <bold>2</bold>
                    </td></tr><tr><td rowspan="1" colspan="1">2</td><td rowspan="1" colspan="1">Mesopleuron, mesosternum, propodeum and first tergite black, at most with white flecks</td><td rowspan="1" colspan="1">
                      <bold>3</bold>
                    </td></tr><tr><td rowspan="1" colspan="1">–</td><td rowspan="1" colspan="1">At least parts of propodeum, mesopleuron, mesosternum, or first tergite red or reddish yellow</td><td rowspan="1" colspan="1">
                      <bold>13</bold>
                    </td></tr><tr><td rowspan="1" colspan="1">3</td><td rowspan="1" colspan="1">Areolet convergent anteriorly. Ventral tooth of mandible as long as dorsal tooth. Tergites with dense large punctures. Mesosoma entirely black (sometimes red). Tergites 2–3(4) yellowish red</td><td rowspan="1" colspan="1">
                      <bold><italic><tp:taxon-name><tp:taxon-name-part taxon-name-part-type="genus" reg="Hoplocryptus">H.</tp:taxon-name-part><tp:taxon-name-part taxon-name-part-type="species" reg="heliophilus">heliophilus</tp:taxon-name-part></tp:taxon-name></italic> (Tschek)</bold>
                    </td></tr><tr><td rowspan="1" colspan="1">–</td><td rowspan="1" colspan="1">Not entirely as above; if areolet convergent forward, then ventral tooth of mandible distinctly longer than dorsal tooth. Tergites with weak, fine punctures. Mesosoma with yellowish white spots. Tergites with distinct white spots</td><td rowspan="1" colspan="1">
                      <bold>4</bold>
                    </td></tr><tr><td rowspan="1" colspan="1">4</td><td rowspan="1" colspan="1">Lower tooth of mandible distinctly longer than upper tooth. Head posteriorly to eyes as seen from above strongly narrowed. Areolet convergent forward. Ovipositor tip long and comparatively low, about 4 times as long as high</td><td rowspan="1" colspan="1">
                      <bold><italic><tp:taxon-name><tp:taxon-name-part taxon-name-part-type="genus" reg="Hoplocryptus">H.</tp:taxon-name-part><tp:taxon-name-part taxon-name-part-type="species" reg="murarius">murarius</tp:taxon-name-part></tp:taxon-name></italic> (Börner)</bold>
                    </td></tr><tr><td rowspan="1" colspan="1">–</td><td rowspan="1" colspan="1">Lower tooth of mandible usually as long as upper tooth. Head posteriorly to eyes as seen from above evenly narrowed. Areolet with vein 3rs-m approximately parallel to 2rs-m (except <italic><tp:taxon-name><tp:taxon-name-part taxon-name-part-type="genus" reg="Hoplocryptus">H.</tp:taxon-name-part><tp:taxon-name-part taxon-name-part-type="species" reg="alboanalis">alboanalis</tp:taxon-name-part></tp:taxon-name></italic>). Ovipositor tip relatively short</td><td rowspan="1" colspan="1">
                      <bold>5</bold>
                    </td></tr><!--PageBreak --><tr><td rowspan="1" colspan="1">5</td><td rowspan="1" colspan="1">Apical portion of dorsal valve of ovipositor (Fig. <xref ref-type="fig" rid="F1">10</xref>) with 6 small tubercles. Transverse carinae of propodeum (Fig. <xref ref-type="fig" rid="F1">7</xref>) complete and almost transversely straight. Lateral sides of face (Fig. <xref ref-type="fig" rid="F1">2</xref>) white. Posterior margins of all tergites (Fig. <xref ref-type="fig" rid="F1">8</xref>) distinctly white. Ventral profiles of hind coxae red brown, dorsal profile black</td><td rowspan="1" colspan="1">
                      <bold><italic><tp:taxon-name><tp:taxon-name-part taxon-name-part-type="genus" reg="Hoplocryptus">H.</tp:taxon-name-part><tp:taxon-name-part taxon-name-part-type="species" reg="qingdaoensis">qingdaoensis</tp:taxon-name-part></tp:taxon-name></italic> Sheng, Wang &amp; Schwarz, sp. nov.</bold>
                    </td></tr><tr><td rowspan="1" colspan="1">–</td><td rowspan="1" colspan="1">Apical portion of dorsal valve of ovipositor without tubercles (except <italic><tp:taxon-name><tp:taxon-name-part taxon-name-part-type="genus" reg="Hoplocryptus">H.</tp:taxon-name-part><tp:taxon-name-part taxon-name-part-type="species" reg="ohgushii">ohgushii</tp:taxon-name-part></tp:taxon-name></italic>), rarely with indistinct one or two swellings. Transverse carinae of propodeum weak, posterior carina vestigial, or median portion of posterior transverse carina strongly bended forwards. Face entirely black. Tergites almost entirely black. Hind coxae unicolor</td><td rowspan="1" colspan="1">
                      <bold>6</bold>
                    </td></tr><tr><td rowspan="1" colspan="1">6</td><td rowspan="1" colspan="1">Metasomal tergites 2, 3, and hind leg black (hind femur of <italic><tp:taxon-name><tp:taxon-name-part taxon-name-part-type="genus" reg="Hoplocryptus">H.</tp:taxon-name-part><tp:taxon-name-part taxon-name-part-type="species" reg="quadriguttatus">quadriguttatus</tp:taxon-name-part></tp:taxon-name></italic> red)</td><td rowspan="1" colspan="1">
                      <bold>7</bold>
                    </td></tr><tr><td rowspan="1" colspan="1">–</td><td rowspan="1" colspan="1">Tergites 2, 3 and hind femur reddish brown</td><td rowspan="1" colspan="1">
                      <bold>12</bold>
                    </td></tr><tr><td rowspan="1" colspan="1">7</td><td rowspan="1" colspan="1">Apical portion of scutellum white. Hind femur and tibia red</td><td rowspan="1" colspan="1">
                      <bold><italic><tp:taxon-name><tp:taxon-name-part taxon-name-part-type="genus" reg="Hoplocryptus">H.</tp:taxon-name-part><tp:taxon-name-part taxon-name-part-type="species" reg="quadriguttatus">quadriguttatus</tp:taxon-name-part></tp:taxon-name></italic> (Gravenhorst)</bold>
                    </td></tr><tr><td rowspan="1" colspan="1">–</td><td rowspan="1" colspan="1">Scutellum and hind femur and tibia black (basal portion of <italic><tp:taxon-name><tp:taxon-name-part taxon-name-part-type="genus" reg="Hoplocryptus">H.</tp:taxon-name-part><tp:taxon-name-part taxon-name-part-type="species" reg="sugiharai">sugiharai</tp:taxon-name-part></tp:taxon-name></italic> white)</td><td rowspan="1" colspan="1">
                      <bold>8</bold>
                    </td></tr><tr><td rowspan="1" colspan="1">8</td><td rowspan="1" colspan="1">Gena, mesosoma and metasomal tergites entirely covered with very dense and relatively large punctures. Hind wing vein 1-cu shorter than cu-a</td><td rowspan="1" colspan="1">
                      <bold><italic><tp:taxon-name><tp:taxon-name-part taxon-name-part-type="genus" reg="Hoplocryptus">H.</tp:taxon-name-part><tp:taxon-name-part taxon-name-part-type="species" reg="savioi">savioi</tp:taxon-name-part></tp:taxon-name></italic> Uchida</bold>
                    </td></tr><tr><td rowspan="1" colspan="1">–</td><td rowspan="1" colspan="1">Gena, mesosoma and metasomal tergites with fine, relatively sparse punctures, at least tergites 4 to 6 with indistinct, fine punctures. Hind wing vein 1-cu at least as long as cu-a</td><td rowspan="1" colspan="1">
                      <bold>9</bold>
                    </td></tr><tr><td rowspan="1" colspan="1">9</td><td rowspan="1" colspan="1">Area basalis large, triangular. Distance between anterior transverse carina and posterior end of propodeum 3 times as long as distance from anterior transverse carina to anterior margin of area basalis. Apical portions of scutellum and first tergite and posterolateral portion of second tergite with white spots</td><td rowspan="1" colspan="1">
                      <bold><italic><tp:taxon-name><tp:taxon-name-part taxon-name-part-type="genus" reg="Hoplocryptus">H.</tp:taxon-name-part><tp:taxon-name-part taxon-name-part-type="species" reg="ohgushii">ohgushii</tp:taxon-name-part></tp:taxon-name></italic> (Momoi)</bold>
                    </td></tr><tr><td rowspan="1" colspan="1">–</td><td rowspan="1" colspan="1">Area basalis relatively small, trapezoidal. Length between anterior transverse carina and posterior end of propodeum at least 4 times as long as distance from anterior transverse carina to anterior margin of area basalis. Scutellum, first and second tergites without white spots</td><td rowspan="1" colspan="1">
                      <bold>10</bold>
                    </td></tr><tr><td rowspan="1" colspan="1">10</td><td rowspan="1" colspan="1">Posterior transverse carina of propodeum complete, strongly arched forward medially. Area basalis distinctly longer than its width. Fore wing with vein 1cu-a opposite 1/M. Areolet convergent forward. Hind wing vein 1-cu 2.2 times as long as cu-a</td><td rowspan="1" colspan="1">
                      <bold><italic><tp:taxon-name><tp:taxon-name-part taxon-name-part-type="genus" reg="Hoplocryptus">H.</tp:taxon-name-part><tp:taxon-name-part taxon-name-part-type="species" reg="alboanalis">alboanalis</tp:taxon-name-part></tp:taxon-name></italic> (Uchida)</bold>
                    </td></tr><tr><td rowspan="1" colspan="1">–</td><td rowspan="1" colspan="1">Posterior transverse carina of propodeum weak, slightly arched forward medially. Area basalis about as long as its width. Fore wing with vein 1cu-a basad of 1/M. Areolet with vein 3rs-m parallel to 2rs-m. Hind wing vein 1-cu at most 1.5 times as long as cu-a</td><td rowspan="1" colspan="1">
                      <bold>11</bold>
                    </td></tr><tr><td rowspan="1" colspan="1">11</td><td rowspan="1" colspan="1">Clypeus with dense punctures. Area basalis distinctly trapezoidal, strongly convergent backwardly. Tegula and hind tibia entirely black</td><td rowspan="1" colspan="1">
                      <bold><italic><tp:taxon-name><tp:taxon-name-part taxon-name-part-type="genus" reg="Hoplocryptus">H.</tp:taxon-name-part><tp:taxon-name-part taxon-name-part-type="species" reg="scorteus">scorteus</tp:taxon-name-part></tp:taxon-name></italic> (Momoi)</bold>
                    </td></tr><tr><td rowspan="1" colspan="1">–</td><td rowspan="1" colspan="1">Clypeus smooth, almost without punctures. Area basalis almost quadrate, nearly not convergent backwardly. Tegula and basal portion of hind tibia white</td><td rowspan="1" colspan="1">
                      <bold><italic><tp:taxon-name><tp:taxon-name-part taxon-name-part-type="genus" reg="Hoplocryptus">H.</tp:taxon-name-part><tp:taxon-name-part taxon-name-part-type="species" reg="sugiharai">sugiharai</tp:taxon-name-part></tp:taxon-name></italic> Uchida</bold>
                    </td></tr><!--PageBreak --><tr><td rowspan="1" colspan="1">12</td><td rowspan="1" colspan="1">Ovipositor sheath longer than hind tibia. Basal portion of clypeus with dense fine punctures. Tergites 2 and 3 with dense and large punctures. Hind coxa black</td><td rowspan="1" colspan="1">
                      <bold><italic><tp:taxon-name><tp:taxon-name-part taxon-name-part-type="genus" reg="Hoplocryptus">H.</tp:taxon-name-part><tp:taxon-name-part taxon-name-part-type="species" reg="femoralis">femoralis</tp:taxon-name-part></tp:taxon-name></italic> (Gravenhorst)</bold>
                    </td></tr><tr><td rowspan="1" colspan="1">–</td><td rowspan="1" colspan="1">Ovipositor sheath distinctly shorter than hind tibia. Clypeus shiny, basal portion with relative sparse fine punctures. Tergites with finely rugate and punctures. Hind coxa sometimes red</td><td rowspan="1" colspan="1">
                      <bold><italic><tp:taxon-name><tp:taxon-name-part taxon-name-part-type="genus" reg="Hoplocryptus">H.</tp:taxon-name-part><tp:taxon-name-part taxon-name-part-type="species" reg="coxator">coxator</tp:taxon-name-part></tp:taxon-name></italic> (Tschek)</bold>
                    </td></tr><tr><td rowspan="1" colspan="1">13</td><td rowspan="1" colspan="1">Mesosoma 2.0–2.1 times as long as its maximum height. First tergite strongly arched medially. Hind coxa entirely brownish red. Posterior portions of tergites 2 and 3 with wide transverse white bands</td><td rowspan="1" colspan="1">
                      <bold><italic><tp:taxon-name><tp:taxon-name-part taxon-name-part-type="genus" reg="Hoplocryptus">H.</tp:taxon-name-part><tp:taxon-name-part taxon-name-part-type="species" reg="tamahonis">tamahonis</tp:taxon-name-part></tp:taxon-name></italic> (Uchida)</bold>
                    </td></tr><tr><td rowspan="1" colspan="1">–</td><td rowspan="1" colspan="1">Mesosoma at most 1.9 times as long as its maximum height. First tergite arched distinctly beyond its middle. Hind coxa mainly black, at least apical portion more or less darkish. Tergites 2 and 3 without white bands</td><td rowspan="1" colspan="1">
                      <bold>14</bold>
                    </td></tr><tr><td rowspan="1" colspan="1">14</td><td rowspan="1" colspan="1">Antenna without white spot. Mesoscutum and mesopleuron usually orange. Hind coxa mainly black. Tergites 2 and 3 of metasoma almost entirely black</td><td rowspan="1" colspan="1">
                      <bold><italic><tp:taxon-name><tp:taxon-name-part taxon-name-part-type="genus" reg="Hoplocryptus">H.</tp:taxon-name-part><tp:taxon-name-part taxon-name-part-type="species" reg="bellosus">bellosus</tp:taxon-name-part></tp:taxon-name></italic> (Curtis)</bold>
                    </td></tr><tr><td rowspan="1" colspan="1">–</td><td rowspan="1" colspan="1">Antenna with white spot. Mesoscutum and at least anterior portion of mesopleuron black. Hind coxa mainly brown to reddish brown. Tergites 2 and 3 of metasoma orange to reddish brown</td><td rowspan="1" colspan="1">
                      <bold>15</bold>
                    </td></tr><tr><td rowspan="1" colspan="1">15</td><td rowspan="1" colspan="1">Mesoscutum with distinct punctures. Apical 0.7 of fore tibia strongly swollen. Posterior portion of mesopleuron brown</td><td rowspan="1" colspan="1">
                      <bold><italic><tp:taxon-name><tp:taxon-name-part taxon-name-part-type="genus" reg="Hoplocryptus">H.</tp:taxon-name-part><tp:taxon-name-part taxon-name-part-type="species" reg="pini">pini</tp:taxon-name-part></tp:taxon-name></italic> Momoi</bold>
                    </td></tr><tr><td rowspan="1" colspan="1">–</td><td rowspan="1" colspan="1">Mesoscutum extensively granulated. Fore tibia evenly, slightly swollen apically. Mesopleuron entirely black</td><td rowspan="1" colspan="1">
                      <bold><italic><tp:taxon-name><tp:taxon-name-part taxon-name-part-type="genus" reg="Hoplocryptus">H.</tp:taxon-name-part><tp:taxon-name-part taxon-name-part-type="species" reg="bohemani">bohemani</tp:taxon-name-part></tp:taxon-name></italic> (Holmgren)</bold>
                    </td></tr></tbody></table></table-wrap></sec></tp:treatment-sec><tp:treatment-sec><!--Section generated to contain objects referenced in tp:taxon-treatment.--><fig id="F1" position="float" orientation="portrait"><object-id xmlns:xlink="http://www.w3.org/1999/xlink" content-type="doi" xlink:type="simple">10.3897/zookeys.865.35094.figures1-10</object-id><object-id xmlns:xlink="http://www.w3.org/1999/xlink" content-type="arpha" xlink:type="simple">41f1ce00-4bf5-4187-a9ad-1faffd857a7e</object-id><label>Figures 1–10.</label><caption><p><italic><tp:taxon-name><tp:taxon-name-part taxon-name-part-type="genus" reg="Hoplocryptus">Hoplocryptus</tp:taxon-name-part><tp:taxon-name-part taxon-name-part-type="species" reg="qingdaoensis">qingdaoensis</tp:taxon-name-part></tp:taxon-name></italic> Sheng, Wang &amp; Schwarz, sp. nov. Holotype, female <bold>1</bold> habitus, lateral view <bold>2</bold> head, anterior view <bold>3</bold> head, lateral view <bold>4</bold> head, dorsal view <bold>5</bold> mesoscutum <bold>6</bold> mesosoma, lateral view <bold>7</bold> propodeum <bold>8</bold> metasoma, dorsal view <bold>9</bold> second to fourth tergites <bold>10</bold> apical portion of ovipositor, lateral view.</p></caption><graphic xmlns:xlink="http://www.w3.org/1999/xlink" xlink:href="zookeys-865-021-g001.jpg" position="float" orientation="portrait" xlink:type="simple" id="oo_318994.jpg"><uri content-type="original_file" xlink:type="simple">https://binary.pensoft.net/fig/318994</uri></graphic></fig></tp:treatment-sec></tp:taxon-treatment>
