# Supplementary material for: A new species of genus Hoplocryptus Thomson (Hymenoptera, Ichneumonidae, Cryptinae) and a key to species from Oriental and Eastern Palaearctic regions
Source: Zookeys. 2019 Jul 22;865:21–9. doi: 10.3897/zookeys.865.35094 (PMC6663930; doi:10.3897/zookeys.865.35094)
Supplement: XML Treatment for Hoplocryptus qingdaoensis [file zookeys.865.35094-treatment2.xml]

<!DOCTYPE tp:taxon-treatment
  PUBLIC "-//TaxonX//DTD Taxonomic Treatment Publishing DTD v0 20100105//EN" "tax-treatment-NSO.dtd">
<tp:taxon-treatment xmlns:tp="http://www.plazi.org/taxpub"><tp:treatment-meta><kwd-group><label>Taxon classification</label><kwd><named-content xmlns:xlink="http://www.w3.org/1999/xlink" content-type="kingdom">Animalia</named-content></kwd><kwd><named-content xmlns:xlink="http://www.w3.org/1999/xlink" content-type="order">Hymenoptera</named-content></kwd><kwd><named-content xmlns:xlink="http://www.w3.org/1999/xlink" content-type="family">Ichneumonidae</named-content></kwd></kwd-group><mixed-citation publication-type="journal"><person-group><name><surname>Wang</surname><given-names>Xi-Nan</given-names></name><name><surname>Sheng</surname><given-names>Mao-Ling</given-names></name><name><surname>Schwarz</surname><given-names>Martin</given-names></name></person-group><article-title>A new species of genus <italic><tp:taxon-name><tp:taxon-name-part taxon-name-part-type="genus" reg="Hoplocryptus">Hoplocryptus</tp:taxon-name-part></tp:taxon-name></italic> Thomson (<tp:taxon-name><tp:taxon-name-part taxon-name-part-type="order">Hymenoptera</tp:taxon-name-part></tp:taxon-name>, <tp:taxon-name><tp:taxon-name-part taxon-name-part-type="family">Ichneumonidae</tp:taxon-name-part></tp:taxon-name>, <tp:taxon-name><tp:taxon-name-part taxon-name-part-type="subfamily">Cryptinae</tp:taxon-name-part></tp:taxon-name>) and a key to species from Oriental and Eastern Palaearctic regions</article-title><source>Zookeys</source><day>22</day><month>7</month><year>2019</year><volume>865</volume><fpage>21</fpage><lpage>29</lpage><pub-id pub-id-type="doi">10.3897/zookeys.865.35094</pub-id></mixed-citation></tp:treatment-meta><tp:nomenclature><tp:taxon-name>
            <object-id xmlns:xlink="http://www.w3.org/1999/xlink" content-type="arpha" xlink:type="simple">15a28e40-6427-43da-9f6f-3ec440a7b1b1</object-id>
            <tp:taxon-name-part taxon-name-part-type="genus" reg="Hoplocryptus">Hoplocryptus</tp:taxon-name-part>
            <tp:taxon-name-part taxon-name-part-type="species" reg="qingdaoensis">qingdaoensis</tp:taxon-name-part>
            <object-id xmlns:xlink="http://www.w3.org/1999/xlink" content-type="zoobank" xlink:type="simple">http://zoobank.org/3B46329D-2E2A-4ADB-B631-496DA3B69DCA</object-id>
          </tp:taxon-name><tp:taxon-authority>Sheng, Wang &amp; Schwarz</tp:taxon-authority><tp:taxon-status xmlns:xlink="http://www.w3.org/1999/xlink" xlink:type="simple">sp. nov.</tp:taxon-status><xref ref-type="fig" rid="F1">Figures 1–10</xref></tp:nomenclature><tp:treatment-sec sec-type="etymology" id="SECID0EDSAE"><title>Etymology.</title><p>The specific name is derived from the type locality.</p></tp:treatment-sec><tp:treatment-sec sec-type="material" id="SECID0EISAE"><title>Material examined.</title><p>Holotype. Female, CHINA: Laoshan, Qingdao, Shandong Province, 12 June 2017, <abbrev xmlns:xlink="http://www.w3.org/1999/xlink" xlink:title="interception traps" id="ABBRID0EOSAE" xlink:type="simple">IT</abbrev>. Paratype. 1 female, same data as holotype except 26 June 2017.</p></tp:treatment-sec><tp:treatment-sec sec-type="diagnosis" id="SECID0ESSAE"><title>Diagnosis.</title><p>Propodeum rather long. Metasomal tergites 3–6 with even dense and unclear punctures. Second metasomal tergite (Figs <xref ref-type="fig" rid="F1">8</xref>, <xref ref-type="fig" rid="F1">9</xref>) slightly longer than its apical width. Ovipositor sheath 0.7 × as long as hind tibia. Apical portion of dorsal valve of ovipositor (Fig. <xref ref-type="fig" rid="F1">10</xref>) with 6 small tubercles. Face (Fig. <xref ref-type="fig" rid="F1">2</xref>) with large lateral white spots. All tergites (Fig. <xref ref-type="fig" rid="F1">8</xref>) with posterior white bands.</p><fig id="F1" position="float" orientation="portrait"><object-id xmlns:xlink="http://www.w3.org/1999/xlink" content-type="doi" xlink:type="simple">10.3897/zookeys.865.35094.figures1-10</object-id><object-id xmlns:xlink="http://www.w3.org/1999/xlink" content-type="arpha" xlink:type="simple">41f1ce00-4bf5-4187-a9ad-1faffd857a7e</object-id><label>Figures 1–10.</label><caption><p><italic><tp:taxon-name><tp:taxon-name-part taxon-name-part-type="genus" reg="Hoplocryptus">Hoplocryptus</tp:taxon-name-part><tp:taxon-name-part taxon-name-part-type="species" reg="qingdaoensis">qingdaoensis</tp:taxon-name-part></tp:taxon-name></italic> Sheng, Wang &amp; Schwarz, sp. nov. Holotype, female <bold>1</bold> habitus, lateral view <bold>2</bold> head, anterior view <bold>3</bold> head, lateral view <bold>4</bold> head, dorsal view <bold>5</bold> mesoscutum <bold>6</bold> mesosoma, lateral view <bold>7</bold> propodeum <bold>8</bold> metasoma, dorsal view <bold>9</bold> second to fourth tergites <bold>10</bold> apical portion of ovipositor, lateral view.</p></caption><graphic xmlns:xlink="http://www.w3.org/1999/xlink" xlink:href="zookeys-865-021-g001.jpg" position="float" orientation="portrait" xlink:type="simple" id="oo_318994.jpg"><uri content-type="original_file" xlink:type="simple">https://binary.pensoft.net/fig/318994</uri></graphic></fig></tp:treatment-sec><tp:treatment-sec sec-type="description" id="SECID0EYUAE"><title>Description.</title><p>Female. Body length 11.0 to 11.9 mm. Fore wing length 7.0 to 7.4 mm. Ovipositor sheath length 2.3 to 2.4 mm.</p></tp:treatment-sec><tp:treatment-sec sec-type="Head" id="SECID0E4UAE"><title>Head.</title><p>Inner margins of eyes slightly convergent ventrally. Face (Fig. <xref ref-type="fig" rid="F1">2</xref>) medially slightly convex, 1.4 × as wide as long, with dense, indistinct punctures and opalescent hairs; lateral portion shagreened; upper margin with a small median tubercle. Clypeus 1.9 × as wide as long, slightly evenly convex; dorsal portion with dense punctures, ventrally smooth, ventral margin almost truncate, with a strong blunt tubercle medially (Fig. <xref ref-type="fig" rid="F1">2</xref>). Labrum almost semicircular, ventral margin with long brown hairs. Mandible <!--PageBreak -->with dense punctures and yellowish white hairs, upper tooth approximately as long as lower tooth. Malar area finely shagreened. Malar space 0.7 × as long as basal width of mandible. Gena with distinct punctures (Fig. <xref ref-type="fig" rid="F1">3</xref>). Vertex (Fig. <xref ref-type="fig" rid="F1">4</xref>) with dense distinct punctures. Postocellar line 0.8 × as long as ocular-ocellar line. Frons with a medio-longitudinal carina. Head behind the eyes in dorsal view weakly narrowed. Antenna with 32 flagellomeres. Ratios of lengths from first to fifth flagellomeres: 1.9:1.7:1.6:1.2:1.0. First flagellomere 8.0 × as long as wide. Occipital carina complete, reaching hypostomal carina distinctly above base of mandible. Hypostomal carina distinctly elevated.</p></tp:treatment-sec><tp:treatment-sec sec-type="Mesosoma" id="SECID0EVVAE"><title>Mesosoma.</title><p>Anterior portion of pronotum with dense yellowish white hairs, lateral concavity (Fig. <xref ref-type="fig" rid="F1">6</xref>) wide and shallow, subdorsal posterior portion with oblique rugae, upper and lower portions with dense indistinct punctures. Epomia distinct. Mesoscutum (Fig. <xref ref-type="fig" rid="F1">5</xref>) shiny, with dense punctures, postero-median portion with short transverse rugae. Notaulus evident on anterior half of mesoscutum. Scutoscutellar groove wide, with weak indistinct longitudinal rugae. Scutellum slightly convex, with sparse fine punctures. Postscutellum transversely slightly convex, shiny. Mesopleuron (Fig. <xref ref-type="fig" rid="F1">6</xref>) rugose, almost flat, with dense indistinct punctures; upper anterior portion beneath subalar prominence with short indistinct transverse rugae. Epicnemial carina weak, 0.8 × as long as mesopleuron. Speculum almost smooth, with sparse fine punctures. Sternaulus 0.4 × as long as length of mesopleuron. Metapleuron (Fig. <xref ref-type="fig" rid="F1">6</xref>) evidently rugose, with dense indistinct punctures and short hairs. Hind femur 5.4 × as long as maximum width. Ratio of length of one to fifth hind tarsomeres 6.3:2.9:1.8:1.0:1.8. Wings slightly grey, hyaline. Fore wing with vein cu-a basad of Rs &amp; M by 0.3 times length of cu-a. Areolet receiving vein 2m-cu at its middle (Fig. <xref ref-type="fig" rid="F1">1</xref>). Vein 3rs-m approximately parallel to 2rs-m. Hind wing cu-a intercepted above middle. Propodeum rather long. Anterior and posterior transverse carinae of propodeum (Fig. <xref ref-type="fig" rid="F1">7</xref>) complete, median portions weakly bent forward. Area basalis shiny, lateral carinae distinct, strongly convergent caudally. Area externa shiny, anterior portion smooth, posterior portion with distinct punctures. Rest portions of propodeum densely irregularly reticulate, with dense short grey-white hairs. Propodeal spiracle small, almost circular.</p></tp:treatment-sec><tp:treatment-sec sec-type="Metasoma" id="SECID0ETWAE"><title>Metasoma</title><p>(Figs <xref ref-type="fig" rid="F1">8</xref>, <xref ref-type="fig" rid="F1">9</xref>). First tergite 2.2 × as long as apical width; petiole and anterior portion of postpetiole almost shiny, with fine punctures; apical portion of postpetiole smooth, shiny, posteromedian portion distinctly convex. Median dorsal carina almost reaching to spiracle; dorsolateral and ventrolateral carinae complete. Tergites 2 to 6 with even dense distinct punctures. Second tergite (Figs <xref ref-type="fig" rid="F1">8</xref>, <xref ref-type="fig" rid="F1">9</xref>) slightly longer than its apical width. Third tergite 0.6 × as long as apical width. Ovipositor sheath 0.7 × as long as hind tibia. Ovipositor (Fig. <xref ref-type="fig" rid="F1">10</xref>) compressed; apical portion of dorsal valve with 6 small tubercles; apical portion of ventral valve with 13 edges.</p></tp:treatment-sec><tp:treatment-sec sec-type="Coloration" id="SECID0ENXAE"><title>Coloration</title><p>(Fig. <xref ref-type="fig" rid="F1">1</xref>). Black, except for the following. Large lateral spots of face, main portion of clypeus, labrum, median portion of mandible, median portions of maxillary and labial palpi, ventral profiles of flagellomeres (5)6 to 10(11), dorsoanterior portion of pronotum, scutellum, postscutellum, tegulae, subalar prominence, apex of fore coxa, ventral profile of mid coxa, apical half of hind tarsomere 1, hind tarsomeres 2–4, basal half of hind tarsomere 5, apical bands of all tergites white. Apical portions of fore femur, fore tibia and tarsus, ventral profiles of mid and hind femora <!--PageBreak --><!--PageBreak -->and tibiae, ventral profiles of hind coxae red brown. Basal portion of fore femur, dorsal profiles of mid and hind femora, tibiae, hind coxa, apical portion of hind tibia brownish black. Lateral profile of first tergite slightly brown. Pterostigma and wing veins blackish brown.</p></tp:treatment-sec><tp:treatment-sec sec-type="remarks" id="SECID0E1XAE"><title>Remarks.</title><p>This new species is similar to <italic><tp:taxon-name><tp:taxon-name-part taxon-name-part-type="genus" reg="Hoplocryptus">Hoplocryptus</tp:taxon-name-part><tp:taxon-name-part taxon-name-part-type="species" reg="alboanalis">alboanalis</tp:taxon-name-part></tp:taxon-name></italic> (Uchida, 1952) by the characters: Clypeus with a strong smooth blunt tubercle medially; notaulus strong on anterior half of mesoscutum. anterior and posterior transverse carinae of propodeum complete; ventral valve of ovipositor with strong edges; mesosoma almost entirely black; median portion of flagellum, at least ventral profiles, white; and can be distinguished from the latter by the following combination of characters: Fore wing vein cu-a basad of Rs &amp; M by about 0.3 times length of cu-a. Posterior transverse carina of propodeum (Fig. <xref ref-type="fig" rid="F1">7</xref>) evenly weakly bent forward. Face with large lateral white spots. Clypeus largely white. Ventral profile of hind coxa red brown, dorsal brownish black. Posterior portions of tergites with relative wide transverse white bands. <italic><tp:taxon-name><tp:taxon-name-part taxon-name-part-type="genus" reg="Hoplocryptus">Hoplocryptus</tp:taxon-name-part><tp:taxon-name-part taxon-name-part-type="species" reg="alboanalis">alboanalis</tp:taxon-name-part></tp:taxon-name></italic>: Fore wing vein cu-a opposite Rs &amp; M. Posterior transverse carina of propodeum almost sharply bent forward. Face, clypeus and hind coxa entirely black. Tergites entirely black.</p></tp:treatment-sec></tp:taxon-treatment>
